# Supplementary material for: Adverse outcomes among pregnant women with COVID‐19 according to hospitalization status: A prospective individual participant data meta‐analysis in Europe and North America
Source: Int J Gynaecol Obstet. 2025 Dec 15;173(3):1197–206. doi: 10.1002/ijgo.70694 (PMC13173624; doi:10.1002/ijgo.70694)
Supplement: Supplementary file 1 — Data S1. [file IJGO-173-1197-s001.zip]

Archive with 2 entries (2 files):
- PRISMA+IPD+checklist.pdf
- Supplementary information V8_IJGO.docx
